# Supplementary material for: HTRA3 Is a Prognostic Biomarker and Associated With Immune Infiltrates in Gastric Cancer
Source: Front Oncol. 2020 Dec 23;10:603480. doi: 10.3389/fonc.2020.603480 (PMC7786138; doi:10.3389/fonc.2020.603480)
Supplement: Supplemental Table 1 — Clinical characteristics of gastric cancer patients based on TCGA. [file DataSheet_1.zip]

Archive with 9 entries (9 files):
- Supplemental Table 1ú║TCGA gastric cancer patient characteristics..docx
- Supplemental Table 2ú║50 items of HTRA3-related differential expressed Genes..docx
- Supplemental Table 3ú║50 items of Gene Ontology enrichment analysis..docx
- Supplemental Table 4ú║Gene sets enriched in phenotype high..docx
- Supplemental Table 5ú║50 items of protein to protein interactions of HTRA3..docx
- Supplemental Table 6ú║Univariate regression and multivariate survival method (Disease Specific Survival) of prognostic covariates in patients with gastric cancer..docx
- Supplemental Table 7ú║Univariate regression and multivariate survival method (Progression Free Interval) of prognostic covariates in patients with gastric cancer..docx
- Supplemental Table 8ú║The prognostic value of HTRA3 (Disease Specific Survival) in various gastric cancer subgroups..docx
- Supplemental Table 9ú║The prognostic value of HTRA3 (Progression Free Interval) in various gastric cancer subgroups..docx
